# Supplementary material for: Upcycling of the Used Cigarette Butt Filters through Pyrolysis Process: Detailed Kinetic Mechanism with Bio-Char Characterization
Source: Polymers (Basel). 2023 Jul 15;15(14):3054. doi: 10.3390/polym15143054 (PMC10383087; doi:10.3390/polym15143054)
Supplement: Supplementary file 1 [file polymers-15-03054-s001.zip]

Archive with 1 entries (1 files):
- polymers-2440319-supplementary.pdf
